# Supplementary material for: Noradrenergic Modulation of Learned and Innate Behaviors in Dopamine Transporter Knockout Rats by Guanfacine
Source: Biomedicines. 2023 Jan 15;11(1):222. doi: 10.3390/biomedicines11010222 (PMC9856099; doi:10.3390/biomedicines11010222)
Supplement: Supplementary file 1 [file biomedicines-11-00222-s001.zip]

Archive with 1 entries (1 files):
- biomedicines-2101737-supplementary.pdf
